# Supplementary material for: Quality attributes of date and wheat flour pineapple juice blended cookies as affected by different baking temperatures
Source: PeerJ. 2023 Feb 22;11:e14876. doi: 10.7717/peerj.14876 (PMC9961095; doi:10.7717/peerj.14876)
Supplement: Supplemental Information 1 [file peerj-11-14876-s001.zip]

Archive with 10 entries (10 files):
- Vera's microbial result.xlsx
- __MACOSX/._Vera's microbial result.xlsx
- Vera's SENSORY DATA.xlsx
- __MACOSX/._Vera's SENSORY DATA.xlsx
- Vera's Bulk density.xlsx
- __MACOSX/._Vera's Bulk density.xlsx
- Vera's Minerals and vitamins.xlsx
- __MACOSX/._Vera's Minerals and vitamins.xlsx
- VERA'S RAW DATA FOR PROXIMATE.xlsx
- __MACOSX/._VERA'S RAW DATA FOR PROXIMATE.xlsx
