# Supplementary material for: Quality attributes of date and wheat flour pineapple juice blended cookies as affected by different baking temperatures
Source: PeerJ. 2023 Feb 22;11:e14876. doi: 10.7717/peerj.14876 (PMC9961095; doi:10.7717/peerj.14876)
Supplement: Supplemental Information 1 [file peerj-11-14876-s001.zip › Vera's microbial result.xlsx]

## Sheet: Sheet1
MICROBIAL ANALYSIS
SAMPLES	TVC (cfu/g)	MOULD COUNT (cfu/g)
A	2.9×103	0.0×10
B	2.0×103	0.0×10
C	2.6×103	0.0×10
D	1.7×103	0.0×10
E	2.1×103	0.0×10
F	1.9×103	0.0×10
G	1.4×103	0.0×10
H	1.1×103	0.0×10
