# Supplementary material for: Quality attributes of date and wheat flour pineapple juice blended cookies as affected by different baking temperatures
Source: PeerJ. 2023 Feb 22;11:e14876. doi: 10.7717/peerj.14876 (PMC9961095; doi:10.7717/peerj.14876)
Supplement: Supplemental Information 1 [file peerj-11-14876-s001.zip › Vera's SENSORY DATA.xlsx]

## Sheet: Sheet1
	SAMPLE	TEMP	COLOUR	FLAVOUR	TASTE	AFTERTASTE	TEXTURE	MOUTHFEEL	CRUNCHINESS	OVERALL ACCEPTABILITY
	A	160	8	8	7	7	7	7	7	7
	A	160	8	8	8	8	8	8	8	8
	A	180	6	8	7	7	7	7	8	7
	A	180	6	8	7	7	7	7	8	7
	B	160	6	8	6	6	7	6	6	7
	B	160	6	8	7	7	7	7	8	7
	B	180	5	7	6	6	6	6	5	6
	B	180	7	8	7	7	7	7	7	7
	C	160	8	7	7	7	7	6	6	7
	C	160	8	7	8	7	7	7	7	7
	C	180	7	6	7	7	6	6	6	6
	C	180	7	6	7	7	7	7	7	7
	D	160	6	7	7	7	7	6	7	7
	D	160	8	8	8	8	8	8	8	8
	D	180	7	7	7	7	6	7	7	7
	D	180	8	8	7	7	8	8	8	8
	A	160	6	7	7	7	7	7	5	7
	A	160	9	9	9	9	9	9	9	9
	A	180	3	3	3	3	8	3	5	3
	A	180	4	3	3	3	5	5	8	5
	B	160	5	4	4	4	6	6	8	6
	B	160	5	5	4	5	7	6	9	7
	B	180	6	6	6	5	7	7	8	8
	B	180	4	4	4	4	7	7	9	5
	C	160	7	8	8	8	6	6	7	8
	C	160	8	9	9	8	8	7	8	9
	C	180	7	5	5	4	7	7	6	5
	C	180	6	5	5	6	6	7	8	5
	D	160	6	4	5	4	6	5	6	4
	D	160	5	4	5	4	6	6	8	5
	D	180	5	5	5	3	5	5	7	4
	D	180	4	3	3	3	4	4	6	3
	A	160	9	7	9	6	5	6	4	6
	A	160	9	9	9	9	7	9	8	9
	A	180	8	7	9	9	6	9	8	8
	A	180	4	7	7	7	8	9	9	7
	B	160	5	7	7	7	8	8	9	8
	B	160	6	7	8	8	9	9	9	8
	B	180	5	7	8	7	8	7	8	8
	B	180	6	6	6	6	8	8	8	6
	C	160	4	4	6	6	3	5	3	6
	C	160	6	7	7	7	7	7	7	7
	C	180	7	3	6	6	6	6	6	6
	C	180	8	7	7	7	7	7	8	7
	D	160	6	7	7	7	7	7	6	7
	D	160	7	6	6	6	7	6	7	6
	D	180	8	8	8	8	8	8	8	8
	D	180	8	7	7	6	6	7	6	7
	A	160	9	8	8	8	8	8	7	8
	A	160	9	9	9	9	9	9	9	9
	A	180	8	6	6	6	8	6	7	7
	A	180	9	9	9	9	9	9	9	9
	B	160	6	5	5	5	6	5	7	6
	B	160	8	8	8	8	8	7	7	8
	B	180	7	7	6	6	6	6	7	7
	B	180	9	9	8	8	8	7	9	8
	C	160	8	7	8	7	7	8	7	7
	C	160	8	8	8	8	8	8	8	8
	C	180	7	6	7	6	7	7	7	7
	C	180	8	7	8	7	8	7	9	8
	D	160	9	8	9	8	9	8	8	9
	D	160	8	8	7	7	8	7	9	8
	D	180	7	8	8	8	7	8	7	7
	D	180	9	8	8	8	8	7	8	8
	A	160	5	8	7	7	7	6	5	6
	A	160	6	7	7	7	6	7	7	7
	A	180	4	4	4	4	4	4	4	4
	A	180	6	6	5	6	6	6	7	6
	B	160	6	6	6	6	7	6	7	6
	B	160	7	7	7	6	7	7	8	8
	B	180	6	6	6	6	6	6	6	6
	B	180	7	6	6	6	7	6	7	7
	C	160	8	6	7	7	7	7	7	7
	C	160	8	8	8	8	8	8	8	8
	C	180	7	7	7	8	7	7	7	7
	C	180	6	6	6	5	5	5	6	6
	D	160	8	8	8	8	8	8	8	8
	D	160	8	8	9	8	8	8	9	9
	D	180	8	8	8	8	8	8	8	8
	D	180	7	7	6	7	6	6	7	7
	A	160	6	7	6	6	6	6	5	6
	A	160	8	8	8	8	7	8	7	8
	A	180	7	6	5	5	5	5	6	5
	A	180	5	7	6	6	7	6	7	6
	B	160	5	7	7	7	7	6	7	7
	B	160	6	7	8	8	7	8	8	7
	B	180	8	6	6	6	5	6	6	6
	B	180	8	8	9	9	9	9	9	9
	C	160	7	7	8	8	7	7	8	8
	C	160	8	8	9	8	9	8	9	9
	C	180	5	5	6	5	8	6	8	6
	C	180	6	7	7	7	9	7	9	7
	D	160	7	6	8	8	7	8	7	8
	D	160	8	8	8	8	8	8	8	8
	D	180	6	6	7	8	6	7	6	7
	D	180	6	7	9	9	9	9	9	9
	A	160	7	6	7	7	6	7	6	7
	A	160	8	7	7	8	7	8	6	8
	A	180	6	5	6	5	6	6	6	6
	A	180	6	6	6	6	8	7	7	7
	B	160	7	7	6	7	7	7	7	7
	B	160	6	7	8	8	8	8	8	8
	B	180	6	8	8	6	7	7	5	7
	B	180	7	7	7	8	8	8	8	8
	C	160	9	8	8	8	7	6	5	7
	C	160	9	9	9	9	9	9	9	9
	C	180	7	8	8	8	8	8	8	8
	C	180	5	7	7	7	8	8	9	8
	D	160	7	8	8	8	8	8	8	8
	D	160	9	9	9	9	9	9	9	9
	D	180	8	8	8	8	7	7	7	8
	D	180	9	9	9	9	9	9	9	9
	A	160	8	7	6	6	6	6	4	7
	A	160	8	8	8	7	8	8	8	8
	A	180	6	6	7	7	6	6	5	7
	A	180	6	7	7	8	7	7	6	7
	B	160	7	8	8	8	7	8	6	8
	B	160	7	8	8	7	8	8	8	8
	B	180	4	8	8	4	8	8	9	8
	B	180	4	8	9	7	8	8	8	8
	C	160	7	7	8	4	9	8	9	9
	C	160	8	6	8	4	9	9	9	8
	C	180	6	5	5	7	7	6	8	6
	C	180	7	5	7	8	6	8	9	8
	D	160	8	5	5	4	8	6	9	5
	D	160	9	4	4	3	8	8	9	5
	D	180	9	7	6	3	8	8	6	7
	D	180	9	8	7	4	5	8	4	6
	A	160	9	8	8	8	8	8	9	8
	A	160	8	7	9	8	8	8	8	8
	A	180	6	8	8	6	8	7	7	7
	A	180	9	8	8	9	9	8	9	9
	B	160	8	8	7	8	7	8	8	7
	B	160	7	7	8	8	7	8	9	9
	B	180	6	8	8	8	8	8	9	8
	B	180	7	8	7	8	8	8	9	8
	C	160	8	8	8	8	7	7	6	8
	C	160	8	8	8	7	8	8	8	8
	C	180	7	7	7	7	7	7	7	7
	C	180	7	8	7	7	8	7	9	8
	D	160	7	6	9	9	8	8	8	8
	D	160	8	8	8	8	8	9	9	8
	D	180	7	7	7	7	7	7	7	7
	D	180	8	8	8	8	9	9	9	8
	A	160	6	6	7	6	6	5	5	5
	A	160	8	8	8	7	7	8	8	8
	A	180	8	7	4	5	6	6	7	8
	A	180	7	8	6	6	6	6	6	6
	B	160	7	6	7	6	7	6	7	7
	B	160	7	6	6	7	7	8	8	8
	B	180	5	5	7	6	7	7	6	7
	B	180	5	5	7	6	8	8	8	8
	C	160	7	8	7	6	6	6	4	6
	C	160	8	8	9	9	9	9	9	8
	C	180	6	8	7	4	6	6	6	7
	C	180	6	8	8	7	9	9	9	8
	D	160	7	8	7	7	7	7	7	7
	D	160	8	8	8	8	8	8	9	8
	D	180	8	8	7	7	7	7	6	6
	D	180	8	8	6	7	7	7	8	7
