# Supplementary material for: Quality attributes of date and wheat flour pineapple juice blended cookies as affected by different baking temperatures
Source: PeerJ. 2023 Feb 22;11:e14876. doi: 10.7717/peerj.14876 (PMC9961095; doi:10.7717/peerj.14876)
Supplement: Supplemental Information 1 [file peerj-11-14876-s001.zip › Vera's Bulk density.xlsx]

## Sheet: Sheet1
Sample	Bulk density
A( 100)	0.7575
	0.7576
B( 90: 10)	0.7149
	0.7148							8.21±0.42		9.31±0.10		16.40±1.96		1.06±0.04		0.71±0.23		65.02±2.53		438.00±0.07		65.72±0.01
C( 80: 20)	0.7363							6.97±0.61		9.92±0.27		16.61±0.92		1.03±0.02		0.96±0.40		65.47±1.82		449.24±0.14		66.15±0.01
	0.7364							9.34±0.11		11.39±0.17		17.45±1.10		1.06±0.05		0.99±0.24		60.77±1.11		450.96±0.00		65.27±0.00
D ( 70: 30)	0.7349							9.41±0.23		10.17±1.23		17.61±0.47		1.12±0.01		1.10±0.57		61.69±0.53		447.16±0.10		65.96±0.00
	0.7348							8.48±1.09		10.20±0.97		17.01±1.23		1.07±0.04		0.94±0.38		63.24±2.59		446.34±5.35		65.77±0.35
																				451.81±0.00		65.69±0.01
								65.70±0.01		7.30±1.38		7.10±1.02		7.35±0.81		6.85±1.04		6.60±1.23		452.87±0.10		65.08±0.01
								66.15±0.01		6.65±1.09		6.65±1.35		6.80±1.36		6.70±1.49		7.20±0.78		440.30±0.06		64.14±0.01
								65.27±0.01		6.98±1.27		6.88±1.20		7.08±1.14		6.78±1.27		6.90±1.06		444.73±0.06		63.81±0.01
								65.95±0.01		8.00±0.80		7.90±0.85		8.25±0.72		7.7±1.16		7.90±0.91		447.42±5.53		64.68±0.80
								65.77±0.35		7.15±1.18		7.05±1.40		7.20±1.47		7.05±1.54		7.65±0.75		444.91±7.97		65.71±0.02
								65.69±0.01		7.58±1.08		7.48±1.22		7.73±1.26		7.40±1.39		7.78±0.83		451.06±2.10		65.61±0.62
								65.07±0.01		6.40±1.27		6.00±1.56		6.20±1.52		5.9±1.57		6.65±1.09		445.63±6.16		64.71±0.65
								64.13±0.00		6.55±1.36		7.00±1.03		7.00±0.97		6.35±1.60		6.85±0.99		445.95±1.40		64.89±1.24
								63.83±0.01		6.48±1.30		6.50±1.40		6.60±1.32		6.15±1.58		6.75±1.03		446.88±5.28		65.23±0.82
								64.68±0.79		6.40±1.39		6.75±1.37		6.65±1.31		6.75±1.33		7.25±1.29
								65.69±0.01		7.00±1.69		7.10±1.59		7.00±1.59		6.85±1.69		7.45±1.36
								65.61±0.62		6.70±1.56		6.93±1.47		6.83±1.45		6.80±1.51		7.35±1.31
								64.70±0.66		7.03±1.39		6.94±1.39		7.11±1.36		6.83±1.42		7.10±1.24
								64.89±1.22		6.84±1.34		6.95±1.34		7.00±1.35		6.74±1.57		7.29±1.02
								65.22±0.82		6.93±1.37		6.94±1.36		7.06±1.35		6.78±1.50		7.19±1.13
								6.60±0.94		5.95±1.67		7.00±0.97
								6.85±1.09		7.30±0.92		7.00±1.17
								6.73±1.01		6.63±1.50		7.00±1.06
								8.10±0.72		8.00±0.86		8.15±0.67
								7.65±0.93		8.35±0.67		7.60±1.14					moisture
								7.88±0.85		8.18±0.78		7.88±0.97					Duncana,b
								6.25±1.29		6.60±1.14		6.35±1.31					sample	N	Subset
								7.00±0.86		6.90±1.17		7.00±1.03							1	2	3	4
								6.63±1.15		6.75±1.15		6.68±1.21					A	4	9.3075
								7.10±1.17		7.95±1.15		7.05±1.15					C	4		9.92
								7.50±1.25		7.80±1.32		7.30±1.46					G	4			10.1725
								7.30±1.20		7.88±1.22		7.18±1.30					E	4				11.385
								7.01±1.25		7.13±1.50		7.14±1.22					Sig.		1	1	1	1
								7.25±1.07		7.59±1.17		7.23±1.21					Means for groups in homogeneous subsets are displayed. Based on observed means. The error term is Mean Square(Error) = .000.
								7.13±1.17		7.36±1.36		7.18±1.21					a. Uses Harmonic Mean Sample Size = 4.000.
																	b. Alpha = .05.
									protein
									Duncana,b
									sample	N	Subset
											1	2	3	4
									C	4	6.9725
									A	4		8.2075							Temperaturre
									E	4			9.3425
									G	4				9.4125
									Sig.		1	1	1	1
									Means for groups in homogeneous subsets are displayed. Based on observed means. The error term is Mean Square(Error) = .000.
									a. Uses Harmonic Mean Sample Size = 4.000.
									b. Alpha = .05.
												protein
												Duncana,b
												sample	N	Subset
														1	2	3	4
												C	4	6.9725
												A	4		8.2075
												E	4			9.3425
												G	4				9.4125
												Sig.		1	1	1	1
												Means for groups in homogeneous subsets are displayed. Based on observed means. The error term is Mean Square(Error) = .000.
												a. Uses Harmonic Mean Sample Size = 4.000.
												b. Alpha = .05.
