# Supplementary material for: Quality attributes of date and wheat flour pineapple juice blended cookies as affected by different baking temperatures
Source: PeerJ. 2023 Feb 22;11:e14876. doi: 10.7717/peerj.14876 (PMC9961095; doi:10.7717/peerj.14876)
Supplement: Supplemental Information 1 [file peerj-11-14876-s001.zip › Vera's Minerals and vitamins.xlsx]

## Sheet: Sheet1
SAMPLE	Ca(mg/100g)	Fe(mg/100g)	K(mg/100g)	P(mg/100g)	VIT A µg/g	Vit C
A1	32.67	3.45	100.05	65.71	2.02	0.05		32.67	3.45	100.05	65.71	2.02	0.05
A1	32.69	3.48	100.09	65.7	1.99	0.03		32.69	3.48	100.09	65.7	1.99	0.03
A2	33.33	3.58	101.23	66.14	1.98	0.04		33.33	3.58	101.23	66.14	1.98	0.04
A2	33.37	3.59	101.2	66.17	1.96	0.02		33.37	3.59	101.2	66.17	1.96	0.02
B1	53.33	4.27	312.33	65.27	4.065	0.08		53.33	4.27	312.33	65.27	4.07	0.08
B1	53.31	4.24	312.35	65.29	4.068	0.09		53.31	4.24	312.35	65.29	4.07	0.09
B2	54.53	4.68	319.45	65.96	4.04	0.07		54.53	4.68	319.45	65.69	4.04	0.07
B2	54.55	4.68	319.48	65.99	4.07	0.07		54.55	4.68	319.48	65.66	4.07	0.07
C1	58.63	5.2	321.76	65.69	4.45	0.11		58.63	5.2	321.76	65.76	4.45	0.11
C1	58.6	5.4	321.72	65.71	4.48	0.11		58.6	5.4	321.72	65.76	4.48	0.11
C2	60.7	5.62	354.89	65.08	4.36	0.1		60.7	5.62	354.89	65.96	4.36	0.1
C2	60.74	5.64	354.91	65.09	4.34	0.1		60.74	5.64	354.91	65.98	4.34	0.1
D1	62.46	5.74	358.64	64.13	4.908	0.16		62.46	5.74	358.64	63.85	4.91	0.16
D1	62.44	5.76	358.61	64.16	4.906	0.18		62.44	5.76	358.61	63.82	4.91	0.18
D2	62.94	5.84	405.36	63.82	4.88	0.14		62.94	5.84	405.36	64.13	4.88	0.14
D2	62.91	5.85	405.4	63.86	4.85	0.13		62.91	5.85	405.4	64.13	4.85	0.13
