# Supplementary material for: Quality attributes of date and wheat flour pineapple juice blended cookies as affected by different baking temperatures
Source: PeerJ. 2023 Feb 22;11:e14876. doi: 10.7717/peerj.14876 (PMC9961095; doi:10.7717/peerj.14876)
Supplement: Supplemental Information 1 [file peerj-11-14876-s001.zip › VERA'S RAW DATA FOR PROXIMATE.xlsx]

## Sheet: proximate and micronutrints
SAMPLE	MOISTURE	PROTEIN%	FAT	FIBRE	ASH	CHO	energy	K (ppm)	Fe (ppm)	Ca (ppm)	P(mg/100g)	VIT A µg/g	Vit C
A	7.84508	9.20139	14.7	1.043	0.499002	67.2105	437.948	197.24	48.91	400	65.71	2.2	0.1332
	7.83	9.24	14.69	1.02	0.51	67.22	438.05	197.22	48.88	401	65.73	2.21	0.12
B	6.45482	9.70297	15.8	1.009	1.2987	67.0332	449.145	216.575	24.455	366.665	66.14	1.8	0.110956
	6.43	9.68	15.82	1.01	1.31	67.06	449.34	216.574	24.456	366.663	66.15	1.79	0.12
C	9.24453	11.5269	18.4	1.016	1.2	59.8125	450.958	88.95	24.455	533.335	65.27	2.5	0.111022
	9.25	11.54	18.4	1.01	1.19	59.8	450.96	88.95	24.454	533.334	65.27	2.51	0.1
D	9.62302	9.111	18	1.104	0.598205	62.162	447.092	69.615	36.68	500	65.96	2.90882	0.111089
	9.61	9.11	18.03	1.12	0.6	62.13	447.23	69.614	36.66	499	65.96	2.9	0.11
A	8.58283	9.39364	18.1	1.089	0.895522	62.8345	451.813	119.89	42.795	400	65.69	2.54284	0.0999
	8.57	9.4	18.09	1.09	0.91	62.85	451.81	119.9	42.796	400	65.7	2.55	0.1
B	7.5	10.1624	17.4	1.051	0.595829	63.8866	452.796	58.01	24.455	700	65.08	2.25748	0.09992
	7.51	10.14	17.42	1.03	0.61	63.9	452.94	58.03	24.454	698	65.07	2.27	0.12
C	9.44334	11.2401	16.5	1.097	0.794439	61.7195	440.339	54.145	55.02	466.665	64.13	3.82966	0.055467
	9.44	11.23	16.49	1.11	0.78	61.73	440.25	54.144	55.01	466.664	64.15	3.84	0.05
D	9.21705	11.2401	17.2	1.111	1.59046	61.2318	444.688	65.745	61.135	500	63.82	3.65115	0.0777
	9.2	11.23	17.22	1.13	1.59	61.22	444.78	65.744	61.137	501	63.8	3.64	0.08

## Sheet: physical properties
sample	average mass	diameter	thickness	volume	density	spread ratio
a	7.436	3.5	1.1	3.454	2.15287	3.18182
a	8.219	3.8	1.15	3.611	2.2761	3.30435
a	6.427	3.65	1	3.14	2.04682	3.65
a	7.462	3.55	1	3.14	2.37643	3.55
a	7.413	3.5	1.2	3.768	1.96736	2.91667
b	7.76	3.5	1.2	3.768	2.05945	2.91667
b	8.22	3.6	1.4	4.396	1.86988	2.57143
b	6.422	3.6	1	3.14	2.04522	3.6
b	7.488	3.9	1.2	3.768	1.98726	3.25
b	6.819	3.6	1.15	3.611	1.8884	3.13043
c	5.583	3.85	0.75	2.355	2.3707	5.13333
c	5.5052	3.45	0.75	2.355	2.33766	4.6
c	5.321	3.8	0.65	2.041	2.60706	5.84615
c	5.42	3.9	0.7	2.198	2.46588	5.57143
c	5.363	3.7	0.75	2.355	2.27728	4.93333
d	8.481	3.9	0.85	2.669	3.17759	4.58824
d	8.441	3.8	1	3.14	2.68822	3.8
d	7.912	3.75	0.9	2.826	2.79972	4.16667
d	9.404	3.9	0.95	2.983	3.15253	4.10526
d	8.48	3.7	1	3.14	2.70064	3.7
e	8.533	4.1	0.8	2.512	3.39689	5.125
e	5.865	3.85	0.6	1.884	3.11306	6.41667
e	7.411	4.1	0.7	2.198	3.3717	5.85714
e	6.518	3.9	0.85	2.669	2.44211	4.58824
e	6.115	4	0.7	2.198	2.78207	5.71429
f	9.788	4.6	0.9	2.826	3.46355	5.11111
f	11.091	4.2	1	3.14	3.53217	4.2
f	9.831	4.2	1	3.14	3.13089	4.2
f	8.626	4.05	0.9	2.826	3.05237	4.5
f	9.128	4.1	0.9	2.826	3.23001	4.55556
g	6.754	4	0.6	1.884	3.58493	6.66667
g	5.475	3.9	0.55	1.727	3.17024	7.09091
g	6.258	3.85	0.7	2.198	2.84713	5.5
g	6.012	4.2	0.6	1.884	3.19108	7
g	6.637	4	0.8	2.512	2.64212	5
h	7.707	4.2	0.6	1.884	4.09076	7
h	7.513	4.6	0.7	2.198	3.41811	6.57143
h	7.564	4.1	0.7	2.198	3.44131	5.85714
h	8.76	4.3	0.7	2.198	3.98544	6.14286
h	8.067	4.55	0.7	2.198	3.67015	6.5
